# Supplementary material for: One-step preparation of deep eutectic solvents/ reduced graphene oxide composite materials for the removal of dibenzothiophene in fuel oil
Source: Sci Rep. 2023 Jan 16;13:832. doi: 10.1038/s41598-023-28041-0 (PMC9842677; doi:10.1038/s41598-023-28041-0)
Supplement: Supplementary file 1 — Supplementary Information 1. [file 41598_2023_28041_MOESM1_ESM.xls]

## Sheet: Sheet1
Figure 2. The effect of adding oxidant on the extraction efficiency
Types of composite materials	TBAC/2p-TsOH+H2O2	TBAC/2p-TsOH	TBAC/4PEG/0.05FeCl3+H2O2	TBAC/4PEG/0.05FeCl3	TEAC/2p-TsOH+H2O2	TEAC/2p-TsOH	TMAC/2p-TsOH+H2O2	TMAC/2p-TsOH	ChCl/2p-TsOH/0.5Pr+H2O2	ChCl/2p-TsOH/0.5Pr	ChCl/2p-TsOH+H2O2	ChCl/2p-TsOH	ChCl/p-TsOH+H2O2	ChCl/p-TsOH	ChCl/2SSA+H2O2	ChCl/2SSA
Extraction efficiency(%)	0.948	0.731	0.782	0.814	0.575	0.397	0.476	0.218	0.414	0.293	0.378	0.239	0.197	0.069	0.089	0.035
Figure 3. The effect of oxidant types on the extraction efficiency
Types of oxidants	H2O2	Periodic acid	Cyclohexanone peroxide	Tert-Butyl hydroperoxide
Extraction efficiency(%)	0.948	0.855	0.765	0.755
Figure 4. The effect of oxidant dosage on the extraction efficiency
m(H2O2):m(oil)	1899-12-31 01:10:00	1899-12-31 02:10:00	1899-12-31 03:10:00	1899-12-31 04:10:00	1899-12-31 05:10:00	1899-12-31 06:10:00
Extraction efficiency(%)	0.803	0.812	0.867	0.904	0.948	0.93
Figure 5. The effect of DESs types on the extraction efficiency
Types of composite materials	rGO	ChCl/2SSA(rGO)	ChCl/p-TsOH(rGO)	ChCl/2p-TsOH(rGO)	ChCl/2p-TsOH/0.5Pr(rGO)	TMAC/2p-TsOH(rGO)	TEAC/2p-TsOH(rGO)	TBAC/4PEG/0.05FeCl3(rGO)	TBAC/2p-TsOH(GO)	TBAC/2p-TsOH(rGO)
Extraction efficiency(%)	0.131	0.089	0.197	0.374	0.414	0.476	0.575	0.842	0.784	0.948
Figure 6. The effect of different loading amounts of DESs on the extraction efficiency
m(DESs):m(rGO)	1000:1	1000:2	1000:3	1000:5	1000:7	1000:10
Extraction efficiency(%)	0.82	0.948	0.709	0.602	0.572	0.539
Figure 7. The effect of the dosage of composite materials on the extraction efficiency
m(DESs/rGO):m(oil)	5:5	8:5	10:5	12:5	15:5	18:5
Extraction efficiency(%)	0.648	0.848	0.889	0.948	0.961	0.931
Figure 8. The effect of system temperature on the extraction efficiency
TBAC/2p-TsOH(rGO)
Temperature(℃)	5℃	15℃	25℃	35℃	45℃	55℃
Extraction efficiency(%)	0.526	0.582	0.948	0.968	0.974	0.985
TBAC/4PEG/0.05FeCl3(rGO)
Temperature(℃)	5℃	15℃	25℃	35℃	45℃	55℃
Extraction efficiency(%)	0.856	0.814	0.814	0.814	0.818	0.823
TEAC/2p-TsOH(rGO)
Temperature(℃)	5℃	15℃	25℃	35℃	45℃	55℃
Extraction efficiency(%)	0.346	0.366	0.557	0.742	0.826	0.938
Figure 9. The effect of extraction time on the extraction efficiency
TBAC/2p-TsOH(rGO)
Extraction time(min)	10min	20min	40min	60min	80min	100min
Extraction efficiency(%)	0.311	0.569	0.819	0.948	0.937	0.976
TBAC/4PEG/0.05FeCl3(rGO)
Extraction time(min)	10min	20min	40min	60min	80min	100min
Extraction efficiency(%)	0.801	0.824	0.822	0.814	0.852	0.862
TEAC/2p-TsOH(rGO)
Extraction time(min)	10min	20min	40min	60min	80min	100min
Extraction efficiency(%)	0.16	0.35	0.507	0.557	0.852	0.931
Figure 10. The effect of rotation speed on the extraction efficiency
TBAC/2p-TsOH(rGO)
Rotation speed(rpm)	200rpm	400rpm	600rpm	800rpm	1000rpm	1200rpm
Extraction efficiency(%)	0.722	0.744	0.897	0.948	0.944	0.949
TBAC/4PEG/0.05FeCl3(rGO)
Rotation speed(rpm)	200rpm	400rpm	600rpm	800rpm	1000rpm	1200rpm
Extraction efficiency(%)	0.814	0.792	0.814	0.814	0.815	0.827
TEAC/2p-TsOH(rGO)
Rotation speed(rpm)	200rpm	400rpm	600rpm	800rpm	1000rpm	1200rpm
Extraction efficiency(%)	0.383	0.46	0.539	0.557	0.704	0.958
Figure 11. The effect of repeated use on the extraction efficiency
The number of repeated use	1	2	3	4	5	6
Extraction efficiency(%)	0.768	0.629	0.479	0.578	0.519	0.462
Figure 12. The effect of recycling on the extraction efficiency
Recycling of compound materials	1	2	3	4	5
Extraction efficiency(%)	0.74	0.641	0.647	0.661	0.645
